# Supplementary material for: Effect of Heterologous Expression of Key Enzymes Involved in Astaxanthin and Lipid Synthesis on Lipid and Carotenoid Production in Aurantiochytrium sp
Source: Mar Drugs. 2025 Apr 11;23(4):164. doi: 10.3390/md23040164 (PMC12028430; doi:10.3390/md23040164)
Supplement: Supplementary file 1 [file marinedrugs-23-00164-s001.zip]

Archive with 1 entries (1 files):
- marinedrugs-3464937-supplementary.pdf
